# Supplementary material for: Lyophilized cell-free supernatants of Lactobacillus isolates exhibited antibiofilm, antioxidant, and reduces nitric oxide activity in lipopolysaccharide-stimulated RAW 264.7 cells
Source: PeerJ. 2021 Nov 30;9:e12586. doi: 10.7717/peerj.12586 (PMC8641486; doi:10.7717/peerj.12586)
Supplement: Supplemental Information 4 [file peerj-09-12586-s004.zip]

Archive with 12 entries (12 files):
- 3 NO production.csv
- __MACOSX/._3 NO production.csv
- 1. MIC MBC MBIC and MBEC peerJ.xlsx
- __MACOSX/._1. MIC MBC MBIC and MBEC peerJ.xlsx
- 2.1 Phenolic.csv
- __MACOSX/._2.1 Phenolic.csv
- 2.2 Flavonoid.csv
- __MACOSX/._2.2 Flavonoid.csv
- 2.3 DPPH.csv
- __MACOSX/._2.3 DPPH.csv
- 2.4 ABTS.csv
- __MACOSX/._2.4 ABTS.csv
