# Supplementary material for: Lyophilized cell-free supernatants of Lactobacillus isolates exhibited antibiofilm, antioxidant, and reduces nitric oxide activity in lipopolysaccharide-stimulated RAW 264.7 cells
Source: PeerJ. 2021 Nov 30;9:e12586. doi: 10.7717/peerj.12586 (PMC8641486; doi:10.7717/peerj.12586)
Supplement: Supplemental Information 4 [file peerj-09-12586-s004.zip › 2.1 Phenolic.csv]

T0601	T0602	T00603	T0701	T0802	T0901	T0902	T1301	T1304	T1901
199.75	249.00	245.00	243.00	223.25	278.00	264.50	270.75	235.25	210.00
205.25	217.50	227.20	233.25	228.25	252.00	289.75	272.50	211.50	203.50
205.00	231.20	252.80	282.75	237.00	299.25	288.00	263.00	238.40	224.00
200.80	245.20	241.40	265.50	227.25	304.25	256.60	235.00	230.00	243.00
