# Supplementary material for: Lyophilized cell-free supernatants of Lactobacillus isolates exhibited antibiofilm, antioxidant, and reduces nitric oxide activity in lipopolysaccharide-stimulated RAW 264.7 cells
Source: PeerJ. 2021 Nov 30;9:e12586. doi: 10.7717/peerj.12586 (PMC8641486; doi:10.7717/peerj.12586)
Supplement: Supplemental Information 4 [file peerj-09-12586-s004.zip › 2.2 Flavonoid.csv]

T0601	T0602	T00603	T0701	T0802	T0901	T0902	T1301	T1304	T1901
53.14000	44.71000	46.29000	37.66667	22.57000	38.80000	45.42857	43.60000	56.43000	51.14000
59.14000	47.43000	44.00000	35.83333	24.80000	38.16667	51.00000	41.40000	55.43000	47.42857
55.85714	51.57143	54.57143	30.00000	20.66667	41.33333	48.66667	36.00000	60.14286	47.60000
56.00000	49.60000	44.00000	35.83333	21.00000	34.50000	55.66667	37.50000	54.00000	44.60000
